# Supplementary material for: A Single Dose of AC102 Reverts Tinnitus by Restoring Ribbon Synapses in Noise-Exposed Mongolian Gerbils
Source: Int J Mol Sci. 2025 May 27;26(11):5124. doi: 10.3390/ijms26115124 (PMC12154400; doi:10.3390/ijms26115124)
Supplement: Supplementary file 1 [file ijms-26-05124-s001.zip]

Archive with 1 entries (1 files):
- ijms-3589059-supplementary.pdf
